# Supplementary material for: Reversion of Ebolavirus Disease from a Single Intramuscular Injection of a Pan-Ebolavirus Immunotherapeutic
Source: Pathogens. 2022 Jun 7;11(6):655. doi: 10.3390/pathogens11060655 (PMC9228268; doi:10.3390/pathogens11060655)
Supplement: Supplementary file 1 [file pathogens-11-00655-s001.zip]

Archive with 1 entries (1 files):
- pathogens-1746500-supplementary.pdf
